# Supplementary material for: Characterization of Sucrose transporter alleles and their association with seed yield-related traits in Brassica napus L
Source: BMC Plant Biol. 2011 Nov 23;11:168. doi: 10.1186/1471-2229-11-168 (PMC3248380; doi:10.1186/1471-2229-11-168)
Supplement: Additional file 1 — Sequence of primers used to isolate BnA7.SUT1 and analyze the expression pattern of BnA7.SUT1. M1-M4 were used to generate the main genomic segments of BnA7.SUT1; STAs and STBs were used to generate promoter sequences of BnA7.SUT1.a and BnA7.SUT1.b with degenerate primers for TAD1-6, respectively; RT-A and RT-B were used to analyze the BnA7.SUT1 expression pattern, with AC (derived from B. napus Actin, GeneBank accession number: AF111812) as an endogenous control. [file 1471-2229-11-168-S1.XLS]

## Sheet: Sheet1
Primer name	Primer sequence
M1	ATCTCCGTCTCTTCCATCGC
M2	GGCCGTGACAATAAGTAGCA
M3	TGTCCATCACACTCCTCCTCATC
M4	GTCCGGTGGTGGTGAAGGTAA
STA-135	GTAGACAATGGTGAAAAATGACAAAC
STA-149	TTAGGTAAATAGATGTAGACAATGGT
STA-192	AAATATGAATGGAAATTAGGAGAATAG
STA-249	TATTTATAGTGAAACGGGAGGAGTGA
STB-262	AAACGGGAGGAGTGATTATTATTTGG
STB-346	CCTTTCTCTCTGTTTTTAATATACTG
STB-409	TCAAACGCTCCCATCCTCTAAAAAACC
STB-450	GTCTCTACGACCGCCGCATCTTTTG
TAD1	NTCGA(G/C)T(A/T)T(G/C)G(A/T)GTT
TAD2	NGTCGA(G/C)(A/T)GANA(A/T)GAA
TAD3	(A/T)GTGNAG(A/T)ANCANAGA
TAD4	AG(A/T)GNAG(A/T)ANCA(A/T)AGG
TAD5	C(G/C)TICGNACIT(A/T)GGA
TAD6	TG(A/T)GNAG(A/T)ANCA(G/C)AGA
RT-A-U	AGAGACACAGCCACCTTC
RT-A-L	ACTGTGGTAACCGACGATT
RT-B-U	TCGTGAAGTGTACGGTGGA
RT-B-L	TCAACGCTCCAGCTTTAACA
AC-L	CTATCCTCCGTCTCGATCTCGC
AC-R	CTTAGCCGTCTCCAGCTCTTGC
