# Supplementary material for: Characterization of Sucrose transporter alleles and their association with seed yield-related traits in Brassica napus L
Source: BMC Plant Biol. 2011 Nov 23;11:168. doi: 10.1186/1471-2229-11-168 (PMC3248380; doi:10.1186/1471-2229-11-168)
Supplement: Additional file 6 — Phenotypic means for six yield-related traits across four environments. a breeding country. [file 1471-2229-11-168-S6.XLS]

## Sheet: Sheet1
Code	Material	Origina	EFB	SP	SS	PY	BY	TSW
L1	07-9-3700	China	6.07	157.32	14.34	8.21	298.99	4.51
L2	07-9-3702	China	7.55	215.3	26.62	11.31	530.98	2.29
L3	07-9-3703	China	5.74	165.37	17.95	10.83	479.83	4.65
L4	07-9-3706	China	5.82	173.33	21.43	10.46	512.78	3.9
L5	07-9-3707	China	6.95	202.82	23.51	11.72	591.21	2.9
L6	07-9-3708	China	6.26	179.58	22.51	11.38	494.84	3.5
L7	07-9-3709	China	6.08	204.37	18.51	11.31	495.45	4.06
L8	07-9-3710	China	6.98	228.42	19.89	12.89	546.8	3.46
L9	07-9-3711	China	4.81	125.76	22.37	10.12	490.51	5.04
L10	07-9-3712	China	6.87	213.05	22.6	11.82	488.39	3.2
L11	07-9-3713	China	5.57	165.35	23.04	10.74	419.45	3.56
L12	07-9-3714	China	6.53	202.23	21.08	10.53	467.99	3.27
L13	07-9-3715	China	6.63	207.63	21.25	13.16	736.46	3.75
L14	07-9-3717	China	6.73	207.07	18.77	10.95	557.8	4.03
L15	07-9-3719	China	6.24	191.37	20.17	9.31	389.57	2.99
L16	07-9-3720	China	5.51	173.05	21.07	9.74	420.51	3.09
L17	07-9-3721	China	6.64	169.9	17.02	10.03	395.88	3.68
L18	07-9-3722	China	6.71	198.82	22.38	10.61	431.28	3.39
L19	07-9-3723	China	7.31	231	25.75	12.28	538.27	2.71
L20	07-9-3724	China	5.8	180	25.09	9.74	442.34	3.36
L21	07-9-3727	China	5.32	161.77	21.37	10.06	417.1	3.42
L22	07-9-3728	China	6.23	194.92	17.65	11.38	477.94	4.01
L23	07-9-3729	China	6.56	181.75	20.9	10.54	493.77	3.82
L24	07-9-3730	China	5.51	162.12	23.36	10.01	487.24	3.63
L25	07-9-3731	China	5.64	180.19	24.63	10.14	458.96	3.57
L26	07-9-3732	China	5.88	156.1	24.56	10.49	473.89	3.81
L27	07-9-3734	China	6.52	177.5	21.5	11.8	456.85	3.81
L28	07-9-3735	China	7.3	236.93	20.19	13.99	585.71	3.42
L29	07-9-3738	China	6.68	228.58	16.59	10.22	369.43	3.26
L30	07-9-3741	China	5.94	162.03	21.19	9.26	300.66	3.54
L31	07-9-3742	China	5.97	173.07	18.97	9.23	355.68	3.76
L32	07-9-3743	China	6.5	194.66	19.68	10.89	439.38	3.31
L33	07-9-3746	China	7.03	201.87	14.18	8.36	474.79	3.96
L34	07-9-3747	China	6.25	212.49	18.86	12.66	508.63	3.47
L35	07-9-3749	China	6.4	200.82	19.87	12.24	606.75	4.09
L36	07-9-3750	China	6.4	182.45	20.6	13.58	549.23	4.08
L37	07-9-3751	China	6.1	172.53	22.91	12.5	501.64	4.14
L38	07-9-3752	China	5.78	179.22	18.88	10.74	505.46	3.6
L39	07-9-3754	China	5.55	157.55	20.27	10.05	407.68	3.77
L40	07-9-3757	China	7.27	263.98	13.39	10.76	493.66	4.06
L41	07-9-3761	China	7.22	211.2	16.79	10.84	431.76	4.35
L42	07-9-3769	China	6.25	204.63	14.63	10.26	325.14	3.92
L43	07-9-3770	China	7.26	263.13	15.73	12	525.73	4.04
L44	07-9-3772	China	5.83	209.49	17.63	11.65	537.77	4.08
L45	07-9-3773	China	7.5	218.88	23.75	9.26	490.31	2.31
L46	07-9-3776	China	6.63	205.3	20.64	11.51	496.08	3.34
L47	07-9-3777	China	6.07	188.02	21.46	10.69	514.19	3.98
L48	07-9-3779	China	6.15	167.77	22.75	10.24	481.42	4.17
L49	07-9-3783	China	9	223.33	14.4	9.28	472.1	3.36
L50	07-9-3784	China	6.3	147.86	23.66	8.44	402.48	3.11
L51	07-9-3785	China	6.94	253.55	14.84	10.33	504.94	3.89
L52	07-9-3786	China	6.46	245.67	14.94	11.37	428.35	4.14
L53	07-9-3787	China	5.87	238.38	15.88	11.4	489.5	3.36
L54	07-9-3788	China	6.77	213.67	20.05	12.65	467.32	3.55
L55	S-1300	China	9.17	251.75	17.65	8.92	407.16	4.31
