# Supplementary material for: Characterization of Sucrose transporter alleles and their association with seed yield-related traits in Brassica napus L
Source: BMC Plant Biol. 2011 Nov 23;11:168. doi: 10.1186/1471-2229-11-168 (PMC3248380; doi:10.1186/1471-2229-11-168)
Supplement: Additional file 7 — Summary of the average of the probability of data likelihoods (LnP(D)) for the set of Brassica napus genotypes. Likelihoods were averaged over 10 independent runs with a burn-in of 50, 000 iterations. The set of 55 Brassica napus genotypes was tested for K = 1-10 subpopulations. [file 1471-2229-11-168-S7.XLS]

## Sheet: Sheet1
K	Average Ln P(D)	SD
1	-8830.51	0.807775
2	-8298.33	0.870026
3	-7864.55	14.0336
4	-7389.77	1.98837
5	-7136.62	48.0876
6	-6981.55	55.9164
7	-6747.28	12.7351
8	-6567.3	13.3951
9	-6495.59	18.4835
10	-6623.84	40.4947
